# Supplementary material for: Prevention and Therapy of Metastatic HER-2+ Mammary Carcinoma with a Human Candidate HER-2 Virus-like Particle Vaccine
Source: Biomedicines. 2022 Oct 20;10(10):2654. doi: 10.3390/biomedicines10102654 (PMC9599132; doi:10.3390/biomedicines10102654)
Supplement: Supplementary file 1 [file biomedicines-10-02654-s001.zip]

Archive with 1 entries (1 files):
- biomedicines-1919775-supplementary.pdf
